# Supplementary material for: Dry season soil water potential maps of a 50 hectare tropical forest plot on Barro Colorado Island, Panama
Source: Sci Data. 2019 May 17;6:63. doi: 10.1038/s41597-019-0072-z (PMC6525163; doi:10.1038/s41597-019-0072-z)
Supplement: Supplementary file 1 — Download metadata file [file 41597_2019_72_MOESM1_ESM.zip]

Archive with 3 entries (3 files):
- a_Kupers053A_assay.txt
- s_Kupers053A_study.txt
- i_Investigation.txt
