# Supplementary material for: Dry season soil water potential maps of a 50 hectare tropical forest plot on Barro Colorado Island, Panama
Source: Sci Data. 2019 May 17;6:63. doi: 10.1038/s41597-019-0072-z (PMC6525163; doi:10.1038/s41597-019-0072-z)
Supplement: Supplementary file 1 — Download metadata file [file 41597_2019_72_MOESM1_ESM.zip › a_Kupers053A_assay.txt]

Sample Name	Protocol REF	Assay Name	Raw Data File	Comment[Data Repository]	Comment[Data Record Accession]	Comment[Data Record URI]
Depth	Soil moisture sampling	Depth contribution to Kupers_Soil_moisture_mapping.txt	Kupers_Soil_moisture_mapping.txt	figshare	doi:10.6084/m9.figshare.c.4372898	https://doi.org/10.6084/m9.figshare.c.4372898
Time	Soil moisture sampling	Time contribution to Kupers_Soil_moisture_mapping.txt	Kupers_Soil_moisture_mapping.txt	figshare	doi:10.6084/m9.figshare.c.4372898	https://doi.org/10.6084/m9.figshare.c.4372898
Soil water potential	Soil moisture sampling	Soil water potential contribution to Kupers_Soil_moisture_mapping.txt	Kupers_Soil_moisture_mapping.txt	figshare	doi:10.6084/m9.figshare.c.4372898	https://doi.org/10.6084/m9.figshare.c.4372898
Depth	Soil moisture sampling	Depth contribution to Kupers_Soil_moisture_small_scale.txt	Kupers_Soil_moisture_small_scale.txt	figshare	doi:10.6084/m9.figshare.c.4372898	https://doi.org/10.6084/m9.figshare.c.4372898
Time	Soil moisture sampling	Time contribution to Kupers_Soil_moisture_small_scale.txt	Kupers_Soil_moisture_small_scale.txt	figshare	doi:10.6084/m9.figshare.c.4372898	https://doi.org/10.6084/m9.figshare.c.4372898
Soil water potential	Soil moisture sampling	Soil water potential contribution to Kupers_Soil_moisture_small_scale.txt	Kupers_Soil_moisture_small_scale.txt	figshare	doi:10.6084/m9.figshare.c.4372898	https://doi.org/10.6084/m9.figshare.c.4372898
Elevation	Random Forest modelling and mapping	Elevation contribution to Kupers_RF_model.Rdata	Kupers_RF_model.Rdata	figshare	doi:10.6084/m9.figshare.c.4372898	https://doi.org/10.6084/m9.figshare.c.4372898
Slope	Random Forest modelling and mapping	Slope contribution to Kupers_RF_model.Rdata	Kupers_RF_model.Rdata	figshare	doi:10.6084/m9.figshare.c.4372898	https://doi.org/10.6084/m9.figshare.c.4372898
Soil type	Random Forest modelling and mapping	Soil type contribution to Kupers_RF_model.Rdata	Kupers_RF_model.Rdata	figshare	doi:10.6084/m9.figshare.c.4372898	https://doi.org/10.6084/m9.figshare.c.4372898
Habitats	Random Forest modelling and mapping	Habitats contribution to Kupers_RF_model.Rdata	Kupers_RF_model.Rdata	figshare	doi:10.6084/m9.figshare.c.4372898	https://doi.org/10.6084/m9.figshare.c.4372898
Basal area	Random Forest modelling and mapping	Basal area contribution to Kupers_RF_model.Rdata	Kupers_RF_model.Rdata	figshare	doi:10.6084/m9.figshare.c.4372898	https://doi.org/10.6084/m9.figshare.c.4372898
Depth	Random Forest modelling and mapping	Depth contribution to Kupers_RF_model.Rdata	Kupers_RF_model.Rdata	figshare	doi:10.6084/m9.figshare.c.4372898	https://doi.org/10.6084/m9.figshare.c.4372898
Time	Random Forest modelling and mapping	Time contribution to Kupers_RF_model.Rdata	Kupers_RF_model.Rdata	figshare	doi:10.6084/m9.figshare.c.4372898	https://doi.org/10.6084/m9.figshare.c.4372898
Soil water potential	Random Forest modelling and mapping	Soil water potential contribution to Kupers_RF_model.Rdata	Kupers_RF_model.Rdata	figshare	doi:10.6084/m9.figshare.c.4372898	https://doi.org/10.6084/m9.figshare.c.4372898
Monitored soil water content	Random Forest modelling and mapping	Monitored soil water content contribution to Kupers_RF_model.Rdata	Kupers_RF_model.Rdata	figshare	doi:10.6084/m9.figshare.c.4372898	https://doi.org/10.6084/m9.figshare.c.4372898
Elevation	Random Forest modelling and mapping	Elevation contribution to Kupers_RF_code.R	Kupers_RF_code.R	figshare	doi:10.6084/m9.figshare.c.4372898	https://doi.org/10.6084/m9.figshare.c.4372898
Slope	Random Forest modelling and mapping	Slope contribution to Kupers_RF_code.R	Kupers_RF_code.R	figshare	doi:10.6084/m9.figshare.c.4372898	https://doi.org/10.6084/m9.figshare.c.4372898
Soil type	Random Forest modelling and mapping	Soil type contribution to Kupers_RF_code.R	Kupers_RF_code.R	figshare	doi:10.6084/m9.figshare.c.4372898	https://doi.org/10.6084/m9.figshare.c.4372898
Habitats	Random Forest modelling and mapping	Habitats contribution to Kupers_RF_code.R	Kupers_RF_code.R	figshare	doi:10.6084/m9.figshare.c.4372898	https://doi.org/10.6084/m9.figshare.c.4372898
Basal area	Random Forest modelling and mapping	Basal area contribution to Kupers_RF_code.R	Kupers_RF_code.R	figshare	doi:10.6084/m9.figshare.c.4372898	https://doi.org/10.6084/m9.figshare.c.4372898
Depth	Random Forest modelling and mapping	Depth contribution to Kupers_RF_code.R	Kupers_RF_code.R	figshare	doi:10.6084/m9.figshare.c.4372898	https://doi.org/10.6084/m9.figshare.c.4372898
Time	Random Forest modelling and mapping	Time contribution to Kupers_RF_code.R	Kupers_RF_code.R	figshare	doi:10.6084/m9.figshare.c.4372898	https://doi.org/10.6084/m9.figshare.c.4372898
Soil water potential	Random Forest modelling and mapping	Soil water potential contribution to Kupers_RF_code.R	Kupers_RF_code.R	figshare	doi:10.6084/m9.figshare.c.4372898	https://doi.org/10.6084/m9.figshare.c.4372898
Monitored soil water content	Random Forest modelling and mapping	Monitored soil water content contribution to Kupers_RF_code.R	Kupers_RF_code.R	figshare	doi:10.6084/m9.figshare.c.4372898	https://doi.org/10.6084/m9.figshare.c.4372898
Elevation	Random Forest modelling and mapping	Elevation contribution to Kupers_SWP_map_early_dry_season_regular.txt	Kupers_SWP_map_early_dry_season_regular.txt	figshare	doi:10.6084/m9.figshare.c.4372898	https://doi.org/10.6084/m9.figshare.c.4372898
Slope	Random Forest modelling and mapping	Slope contribution to Kupers_SWP_map_early_dry_season_regular.txt	Kupers_SWP_map_early_dry_season_regular.txt	figshare	doi:10.6084/m9.figshare.c.4372898	https://doi.org/10.6084/m9.figshare.c.4372898
Soil type	Random Forest modelling and mapping	Soil type contribution to Kupers_SWP_map_early_dry_season_regular.txt	Kupers_SWP_map_early_dry_season_regular.txt	figshare	doi:10.6084/m9.figshare.c.4372898	https://doi.org/10.6084/m9.figshare.c.4372898
Habitats	Random Forest modelling and mapping	Habitats contribution to Kupers_SWP_map_early_dry_season_regular.txt	Kupers_SWP_map_early_dry_season_regular.txt	figshare	doi:10.6084/m9.figshare.c.4372898	https://doi.org/10.6084/m9.figshare.c.4372898
Basal area	Random Forest modelling and mapping	Basal area contribution to Kupers_SWP_map_early_dry_season_regular.txt	Kupers_SWP_map_early_dry_season_regular.txt	figshare	doi:10.6084/m9.figshare.c.4372898	https://doi.org/10.6084/m9.figshare.c.4372898
Depth	Random Forest modelling and mapping	Depth contribution to Kupers_SWP_map_early_dry_season_regular.txt	Kupers_SWP_map_early_dry_season_regular.txt	figshare	doi:10.6084/m9.figshare.c.4372898	https://doi.org/10.6084/m9.figshare.c.4372898
Time	Random Forest modelling and mapping	Time contribution to Kupers_SWP_map_early_dry_season_regular.txt	Kupers_SWP_map_early_dry_season_regular.txt	figshare	doi:10.6084/m9.figshare.c.4372898	https://doi.org/10.6084/m9.figshare.c.4372898
Soil water potential	Random Forest modelling and mapping	Soil water potential contribution to Kupers_SWP_map_early_dry_season_regular.txt	Kupers_SWP_map_early_dry_season_regular.txt	figshare	doi:10.6084/m9.figshare.c.4372898	https://doi.org/10.6084/m9.figshare.c.4372898
Monitored soil water content	Random Forest modelling and mapping	Monitored soil water content contribution to Kupers_SWP_map_early_dry_season_regular.txt	Kupers_SWP_map_early_dry_season_regular.txt	figshare	doi:10.6084/m9.figshare.c.4372898	https://doi.org/10.6084/m9.figshare.c.4372898
Elevation	Random Forest modelling and mapping	Elevation contribution to Kupers_SWP_map_early_dry_season_regular.pdf	Kupers_SWP_map_early_dry_season_regular.pdf	figshare	doi:10.6084/m9.figshare.c.4372898	https://doi.org/10.6084/m9.figshare.c.4372898
Slope	Random Forest modelling and mapping	Slope contribution to Kupers_SWP_map_early_dry_season_regular.pdf	Kupers_SWP_map_early_dry_season_regular.pdf	figshare	doi:10.6084/m9.figshare.c.4372898	https://doi.org/10.6084/m9.figshare.c.4372898
Soil type	Random Forest modelling and mapping	Soil type contribution to Kupers_SWP_map_early_dry_season_regular.pdf	Kupers_SWP_map_early_dry_season_regular.pdf	figshare	doi:10.6084/m9.figshare.c.4372898	https://doi.org/10.6084/m9.figshare.c.4372898
Habitats	Random Forest modelling and mapping	Habitats contribution to Kupers_SWP_map_early_dry_season_regular.pdf	Kupers_SWP_map_early_dry_season_regular.pdf	figshare	doi:10.6084/m9.figshare.c.4372898	https://doi.org/10.6084/m9.figshare.c.4372898
Basal area	Random Forest modelling and mapping	Basal area contribution to Kupers_SWP_map_early_dry_season_regular.pdf	Kupers_SWP_map_early_dry_season_regular.pdf	figshare	doi:10.6084/m9.figshare.c.4372898	https://doi.org/10.6084/m9.figshare.c.4372898
Depth	Random Forest modelling and mapping	Depth contribution to Kupers_SWP_map_early_dry_season_regular.pdf	Kupers_SWP_map_early_dry_season_regular.pdf	figshare	doi:10.6084/m9.figshare.c.4372898	https://doi.org/10.6084/m9.figshare.c.4372898
Time	Random Forest modelling and mapping	Time contribution to Kupers_SWP_map_early_dry_season_regular.pdf	Kupers_SWP_map_early_dry_season_regular.pdf	figshare	doi:10.6084/m9.figshare.c.4372898	https://doi.org/10.6084/m9.figshare.c.4372898
Soil water potential	Random Forest modelling and mapping	Soil water potential contribution to Kupers_SWP_map_early_dry_season_regular.pdf	Kupers_SWP_map_early_dry_season_regular.pdf	figshare	doi:10.6084/m9.figshare.c.4372898	https://doi.org/10.6084/m9.figshare.c.4372898
Monitored soil water content	Random Forest modelling and mapping	Monitored soil water content contribution to Kupers_SWP_map_early_dry_season_regular.pdf	Kupers_SWP_map_early_dry_season_regular.pdf	figshare	doi:10.6084/m9.figshare.c.4372898	https://doi.org/10.6084/m9.figshare.c.4372898
Elevation	Random Forest modelling and mapping	Elevation contribution to Kupers_SWP_map_early_dry_season_regular.tif	Kupers_SWP_map_early_dry_season_regular.tif	figshare	doi:10.6084/m9.figshare.c.4372898	https://doi.org/10.6084/m9.figshare.c.4372898
Slope	Random Forest modelling and mapping	Slope contribution to Kupers_SWP_map_early_dry_season_regular.tif	Kupers_SWP_map_early_dry_season_regular.tif	figshare	doi:10.6084/m9.figshare.c.4372898	https://doi.org/10.6084/m9.figshare.c.4372898
Soil type	Random Forest modelling and mapping	Soil type contribution to Kupers_SWP_map_early_dry_season_regular.tif	Kupers_SWP_map_early_dry_season_regular.tif	figshare	doi:10.6084/m9.figshare.c.4372898	https://doi.org/10.6084/m9.figshare.c.4372898
Habitats	Random Forest modelling and mapping	Habitats contribution to Kupers_SWP_map_early_dry_season_regular.tif	Kupers_SWP_map_early_dry_season_regular.tif	figshare	doi:10.6084/m9.figshare.c.4372898	https://doi.org/10.6084/m9.figshare.c.4372898
Basal area	Random Forest modelling and mapping	Basal area contribution to Kupers_SWP_map_early_dry_season_regular.tif	Kupers_SWP_map_early_dry_season_regular.tif	figshare	doi:10.6084/m9.figshare.c.4372898	https://doi.org/10.6084/m9.figshare.c.4372898
Depth	Random Forest modelling and mapping	Depth contribution to Kupers_SWP_map_early_dry_season_regular.tif	Kupers_SWP_map_early_dry_season_regular.tif	figshare	doi:10.6084/m9.figshare.c.4372898	https://doi.org/10.6084/m9.figshare.c.4372898
Time	Random Forest modelling and mapping	Time contribution to Kupers_SWP_map_early_dry_season_regular.tif	Kupers_SWP_map_early_dry_season_regular.tif	figshare	doi:10.6084/m9.figshare.c.4372898	https://doi.org/10.6084/m9.figshare.c.4372898
Soil water potential	Random Forest modelling and mapping	Soil water potential contribution to Kupers_SWP_map_early_dry_season_regular.tif	Kupers_SWP_map_early_dry_season_regular.tif	figshare	doi:10.6084/m9.figshare.c.4372898	https://doi.org/10.6084/m9.figshare.c.4372898
Monitored soil water content	Random Forest modelling and mapping	Monitored soil water content contribution to Kupers_SWP_map_early_dry_season_regular.tif	Kupers_SWP_map_early_dry_season_regular.tif	figshare	doi:10.6084/m9.figshare.c.4372898	https://doi.org/10.6084/m9.figshare.c.4372898
Elevation	Random Forest modelling and mapping	Elevation contribution to Kupers_SWP_map_mid_dry_season_regular.txt	Kupers_SWP_map_mid_dry_season_regular.txt	figshare	doi:10.6084/m9.figshare.c.4372898	https://doi.org/10.6084/m9.figshare.c.4372898
Slope	Random Forest modelling and mapping	Slope contribution to Kupers_SWP_map_mid_dry_season_regular.txt	Kupers_SWP_map_mid_dry_season_regular.txt	figshare	doi:10.6084/m9.figshare.c.4372898	https://doi.org/10.6084/m9.figshare.c.4372898
Soil type	Random Forest modelling and mapping	Soil type contribution to Kupers_SWP_map_mid_dry_season_regular.txt	Kupers_SWP_map_mid_dry_season_regular.txt	figshare	doi:10.6084/m9.figshare.c.4372898	https://doi.org/10.6084/m9.figshare.c.4372898
Habitats	Random Forest modelling and mapping	Habitats contribution to Kupers_SWP_map_mid_dry_season_regular.txt	Kupers_SWP_map_mid_dry_season_regular.txt	figshare	doi:10.6084/m9.figshare.c.4372898	https://doi.org/10.6084/m9.figshare.c.4372898
Basal area	Random Forest modelling and mapping	Basal area contribution to Kupers_SWP_map_mid_dry_season_regular.txt	Kupers_SWP_map_mid_dry_season_regular.txt	figshare	doi:10.6084/m9.figshare.c.4372898	https://doi.org/10.6084/m9.figshare.c.4372898
Depth	Random Forest modelling and mapping	Depth contribution to Kupers_SWP_map_mid_dry_season_regular.txt	Kupers_SWP_map_mid_dry_season_regular.txt	figshare	doi:10.6084/m9.figshare.c.4372898	https://doi.org/10.6084/m9.figshare.c.4372898
Time	Random Forest modelling and mapping	Time contribution to Kupers_SWP_map_mid_dry_season_regular.txt	Kupers_SWP_map_mid_dry_season_regular.txt	figshare	doi:10.6084/m9.figshare.c.4372898	https://doi.org/10.6084/m9.figshare.c.4372898
Soil water potential	Random Forest modelling and mapping	Soil water potential contribution to Kupers_SWP_map_mid_dry_season_regular.txt	Kupers_SWP_map_mid_dry_season_regular.txt	figshare	doi:10.6084/m9.figshare.c.4372898	https://doi.org/10.6084/m9.figshare.c.4372898
Monitored soil water content	Random Forest modelling and mapping	Monitored soil water content contribution to Kupers_SWP_map_mid_dry_season_regular.txt	Kupers_SWP_map_mid_dry_season_regular.txt	figshare	doi:10.6084/m9.figshare.c.4372898	https://doi.org/10.6084/m9.figshare.c.4372898
Elevation	Random Forest modelling and mapping	Elevation contribution to Kupers_SWP_map_mid_dry_season_regular.pdf	Kupers_SWP_map_mid_dry_season_regular.pdf	figshare	doi:10.6084/m9.figshare.c.4372898	https://doi.org/10.6084/m9.figshare.c.4372898
Slope	Random Forest modelling and mapping	Slope contribution to Kupers_SWP_map_mid_dry_season_regular.pdf	Kupers_SWP_map_mid_dry_season_regular.pdf	figshare	doi:10.6084/m9.figshare.c.4372898	https://doi.org/10.6084/m9.figshare.c.4372898
Soil type	Random Forest modelling and mapping	Soil type contribution to Kupers_SWP_map_mid_dry_season_regular.pdf	Kupers_SWP_map_mid_dry_season_regular.pdf	figshare	doi:10.6084/m9.figshare.c.4372898	https://doi.org/10.6084/m9.figshare.c.4372898
Habitats	Random Forest modelling and mapping	Habitats contribution to Kupers_SWP_map_mid_dry_season_regular.pdf	Kupers_SWP_map_mid_dry_season_regular.pdf	figshare	doi:10.6084/m9.figshare.c.4372898	https://doi.org/10.6084/m9.figshare.c.4372898
Basal area	Random Forest modelling and mapping	Basal area contribution to Kupers_SWP_map_mid_dry_season_regular.pdf	Kupers_SWP_map_mid_dry_season_regular.pdf	figshare	doi:10.6084/m9.figshare.c.4372898	https://doi.org/10.6084/m9.figshare.c.4372898
Depth	Random Forest modelling and mapping	Depth contribution to Kupers_SWP_map_mid_dry_season_regular.pdf	Kupers_SWP_map_mid_dry_season_regular.pdf	figshare	doi:10.6084/m9.figshare.c.4372898	https://doi.org/10.6084/m9.figshare.c.4372898
Time	Random Forest modelling and mapping	Time contribution to Kupers_SWP_map_mid_dry_season_regular.pdf	Kupers_SWP_map_mid_dry_season_regular.pdf	figshare	doi:10.6084/m9.figshare.c.4372898	https://doi.org/10.6084/m9.figshare.c.4372898
Soil water potential	Random Forest modelling and mapping	Soil water potential contribution to Kupers_SWP_map_mid_dry_season_regular.pdf	Kupers_SWP_map_mid_dry_season_regular.pdf	figshare	doi:10.6084/m9.figshare.c.4372898	https://doi.org/10.6084/m9.figshare.c.4372898
Monitored soil water content	Random Forest modelling and mapping	Monitored soil water content contribution to Kupers_SWP_map_mid_dry_season_regular.pdf	Kupers_SWP_map_mid_dry_season_regular.pdf	figshare	doi:10.6084/m9.figshare.c.4372898	https://doi.org/10.6084/m9.figshare.c.4372898
Elevation	Random Forest modelling and mapping	Elevation contribution to Kupers_SWP_map_mid_dry_season_regular.tif	Kupers_SWP_map_mid_dry_season_regular.tif	figshare	doi:10.6084/m9.figshare.c.4372898	https://doi.org/10.6084/m9.figshare.c.4372898
Slope	Random Forest modelling and mapping	Slope contribution to Kupers_SWP_map_mid_dry_season_regular.tif	Kupers_SWP_map_mid_dry_season_regular.tif	figshare	doi:10.6084/m9.figshare.c.4372898	https://doi.org/10.6084/m9.figshare.c.4372898
Soil type	Random Forest modelling and mapping	Soil type contribution to Kupers_SWP_map_mid_dry_season_regular.tif	Kupers_SWP_map_mid_dry_season_regular.tif	figshare	doi:10.6084/m9.figshare.c.4372898	https://doi.org/10.6084/m9.figshare.c.4372898
Habitats	Random Forest modelling and mapping	Habitats contribution to Kupers_SWP_map_mid_dry_season_regular.tif	Kupers_SWP_map_mid_dry_season_regular.tif	figshare	doi:10.6084/m9.figshare.c.4372898	https://doi.org/10.6084/m9.figshare.c.4372898
Basal area	Random Forest modelling and mapping	Basal area contribution to Kupers_SWP_map_mid_dry_season_regular.tif	Kupers_SWP_map_mid_dry_season_regular.tif	figshare	doi:10.6084/m9.figshare.c.4372898	https://doi.org/10.6084/m9.figshare.c.4372898
Depth	Random Forest modelling and mapping	Depth contribution to Kupers_SWP_map_mid_dry_season_regular.tif	Kupers_SWP_map_mid_dry_season_regular.tif	figshare	doi:10.6084/m9.figshare.c.4372898	https://doi.org/10.6084/m9.figshare.c.4372898
Time	Random Forest modelling and mapping	Time contribution to Kupers_SWP_map_mid_dry_season_regular.tif	Kupers_SWP_map_mid_dry_season_regular.tif	figshare	doi:10.6084/m9.figshare.c.4372898	https://doi.org/10.6084/m9.figshare.c.4372898
Soil water potential	Random Forest modelling and mapping	Soil water potential contribution to Kupers_SWP_map_mid_dry_season_regular.tif	Kupers_SWP_map_mid_dry_season_regular.tif	figshare	doi:10.6084/m9.figshare.c.4372898	https://doi.org/10.6084/m9.figshare.c.4372898
Monitored soil water content	Random Forest modelling and mapping	Monitored soil water content contribution to Kupers_SWP_map_mid_dry_season_regular.tif	Kupers_SWP_map_mid_dry_season_regular.tif	figshare	doi:10.6084/m9.figshare.c.4372898	https://doi.org/10.6084/m9.figshare.c.4372898
Elevation	Random Forest modelling and mapping	Elevation contribution to Kupers_SWP_map_late_dry_season_regular.txt	Kupers_SWP_map_late_dry_season_regular.txt	figshare	doi:10.6084/m9.figshare.c.4372898	https://doi.org/10.6084/m9.figshare.c.4372898
Slope	Random Forest modelling and mapping	Slope contribution to Kupers_SWP_map_late_dry_season_regular.txt	Kupers_SWP_map_late_dry_season_regular.txt	figshare	doi:10.6084/m9.figshare.c.4372898	https://doi.org/10.6084/m9.figshare.c.4372898
Soil type	Random Forest modelling and mapping	Soil type contribution to Kupers_SWP_map_late_dry_season_regular.txt	Kupers_SWP_map_late_dry_season_regular.txt	figshare	doi:10.6084/m9.figshare.c.4372898	https://doi.org/10.6084/m9.figshare.c.4372898
Habitats	Random Forest modelling and mapping	Habitats contribution to Kupers_SWP_map_late_dry_season_regular.txt	Kupers_SWP_map_late_dry_season_regular.txt	figshare	doi:10.6084/m9.figshare.c.4372898	https://doi.org/10.6084/m9.figshare.c.4372898
Basal area	Random Forest modelling and mapping	Basal area contribution to Kupers_SWP_map_late_dry_season_regular.txt	Kupers_SWP_map_late_dry_season_regular.txt	figshare	doi:10.6084/m9.figshare.c.4372898	https://doi.org/10.6084/m9.figshare.c.4372898
Depth	Random Forest modelling and mapping	Depth contribution to Kupers_SWP_map_late_dry_season_regular.txt	Kupers_SWP_map_late_dry_season_regular.txt	figshare	doi:10.6084/m9.figshare.c.4372898	https://doi.org/10.6084/m9.figshare.c.4372898
Time	Random Forest modelling and mapping	Time contribution to Kupers_SWP_map_late_dry_season_regular.txt	Kupers_SWP_map_late_dry_season_regular.txt	figshare	doi:10.6084/m9.figshare.c.4372898	https://doi.org/10.6084/m9.figshare.c.4372898
Soil water potential	Random Forest modelling and mapping	Soil water potential contribution to Kupers_SWP_map_late_dry_season_regular.txt	Kupers_SWP_map_late_dry_season_regular.txt	figshare	doi:10.6084/m9.figshare.c.4372898	https://doi.org/10.6084/m9.figshare.c.4372898
Monitored soil water content	Random Forest modelling and mapping	Monitored soil water content contribution to Kupers_SWP_map_late_dry_season_regular.txt	Kupers_SWP_map_late_dry_season_regular.txt	figshare	doi:10.6084/m9.figshare.c.4372898	https://doi.org/10.6084/m9.figshare.c.4372898
Elevation	Random Forest modelling and mapping	Elevation contribution to Kupers_SWP_map_late_dry_season_regular.pdf	Kupers_SWP_map_late_dry_season_regular.pdf	figshare	doi:10.6084/m9.figshare.c.4372898	https://doi.org/10.6084/m9.figshare.c.4372898
Slope	Random Forest modelling and mapping	Slope contribution to Kupers_SWP_map_late_dry_season_regular.pdf	Kupers_SWP_map_late_dry_season_regular.pdf	figshare	doi:10.6084/m9.figshare.c.4372898	https://doi.org/10.6084/m9.figshare.c.4372898
Soil type	Random Forest modelling and mapping	Soil type contribution to Kupers_SWP_map_late_dry_season_regular.pdf	Kupers_SWP_map_late_dry_season_regular.pdf	figshare	doi:10.6084/m9.figshare.c.4372898	https://doi.org/10.6084/m9.figshare.c.4372898
Habitats	Random Forest modelling and mapping	Habitats contribution to Kupers_SWP_map_late_dry_season_regular.pdf	Kupers_SWP_map_late_dry_season_regular.pdf	figshare	doi:10.6084/m9.figshare.c.4372898	https://doi.org/10.6084/m9.figshare.c.4372898
Basal area	Random Forest modelling and mapping	Basal area contribution to Kupers_SWP_map_late_dry_season_regular.pdf	Kupers_SWP_map_late_dry_season_regular.pdf	figshare	doi:10.6084/m9.figshare.c.4372898	https://doi.org/10.6084/m9.figshare.c.4372898
Depth	Random Forest modelling and mapping	Depth contribution to Kupers_SWP_map_late_dry_season_regular.pdf	Kupers_SWP_map_late_dry_season_regular.pdf	figshare	doi:10.6084/m9.figshare.c.4372898	https://doi.org/10.6084/m9.figshare.c.4372898
Time	Random Forest modelling and mapping	Time contribution to Kupers_SWP_map_late_dry_season_regular.pdf	Kupers_SWP_map_late_dry_season_regular.pdf	figshare	doi:10.6084/m9.figshare.c.4372898	https://doi.org/10.6084/m9.figshare.c.4372898
Soil water potential	Random Forest modelling and mapping	Soil water potential contribution to Kupers_SWP_map_late_dry_season_regular.pdf	Kupers_SWP_map_late_dry_season_regular.pdf	figshare	doi:10.6084/m9.figshare.c.4372898	https://doi.org/10.6084/m9.figshare.c.4372898
Monitored soil water content	Random Forest modelling and mapping	Monitored soil water content contribution to Kupers_SWP_map_late_dry_season_regular.pdf	Kupers_SWP_map_late_dry_season_regular.pdf	figshare	doi:10.6084/m9.figshare.c.4372898	https://doi.org/10.6084/m9.figshare.c.4372898
Elevation	Random Forest modelling and mapping	Elevation contribution to Kupers_SWP_map_late_dry_season_regular.tif	Kupers_SWP_map_late_dry_season_regular.tif	figshare	doi:10.6084/m9.figshare.c.4372898	https://doi.org/10.6084/m9.figshare.c.4372898
Slope	Random Forest modelling and mapping	Slope contribution to Kupers_SWP_map_late_dry_season_regular.tif	Kupers_SWP_map_late_dry_season_regular.tif	figshare	doi:10.6084/m9.figshare.c.4372898	https://doi.org/10.6084/m9.figshare.c.4372898
Soil type	Random Forest modelling and mapping	Soil type contribution to Kupers_SWP_map_late_dry_season_regular.tif	Kupers_SWP_map_late_dry_season_regular.tif	figshare	doi:10.6084/m9.figshare.c.4372898	https://doi.org/10.6084/m9.figshare.c.4372898
Habitats	Random Forest modelling and mapping	Habitats contribution to Kupers_SWP_map_late_dry_season_regular.tif	Kupers_SWP_map_late_dry_season_regular.tif	figshare	doi:10.6084/m9.figshare.c.4372898	https://doi.org/10.6084/m9.figshare.c.4372898
Basal area	Random Forest modelling and mapping	Basal area contribution to Kupers_SWP_map_late_dry_season_regular.tif	Kupers_SWP_map_late_dry_season_regular.tif	figshare	doi:10.6084/m9.figshare.c.4372898	https://doi.org/10.6084/m9.figshare.c.4372898
Depth	Random Forest modelling and mapping	Depth contribution to Kupers_SWP_map_late_dry_season_regular.tif	Kupers_SWP_map_late_dry_season_regular.tif	figshare	doi:10.6084/m9.figshare.c.4372898	https://doi.org/10.6084/m9.figshare.c.4372898
Time	Random Forest modelling and mapping	Time contribution to Kupers_SWP_map_late_dry_season_regular.tif	Kupers_SWP_map_late_dry_season_regular.tif	figshare	doi:10.6084/m9.figshare.c.4372898	https://doi.org/10.6084/m9.figshare.c.4372898
Soil water potential	Random Forest modelling and mapping	Soil water potential contribution to Kupers_SWP_map_late_dry_season_regular.tif	Kupers_SWP_map_late_dry_season_regular.tif	figshare	doi:10.6084/m9.figshare.c.4372898	https://doi.org/10.6084/m9.figshare.c.4372898
Monitored soil water content	Random Forest modelling and mapping	Monitored soil water content contribution to Kupers_SWP_map_late_dry_season_regular.tif	Kupers_SWP_map_late_dry_season_regular.tif	figshare	doi:10.6084/m9.figshare.c.4372898	https://doi.org/10.6084/m9.figshare.c.4372898
Elevation	Random Forest modelling and mapping	Elevation contribution to Kupers_SWP_map_mid_dry_season_drought.txt	Kupers_SWP_map_mid_dry_season_drought.txt	figshare	doi:10.6084/m9.figshare.c.4372898	https://doi.org/10.6084/m9.figshare.c.4372898
Slope	Random Forest modelling and mapping	Slope contribution to Kupers_SWP_map_mid_dry_season_drought.txt	Kupers_SWP_map_mid_dry_season_drought.txt	figshare	doi:10.6084/m9.figshare.c.4372898	https://doi.org/10.6084/m9.figshare.c.4372898
Soil type	Random Forest modelling and mapping	Soil type contribution to Kupers_SWP_map_mid_dry_season_drought.txt	Kupers_SWP_map_mid_dry_season_drought.txt	figshare	doi:10.6084/m9.figshare.c.4372898	https://doi.org/10.6084/m9.figshare.c.4372898
Habitats	Random Forest modelling and mapping	Habitats contribution to Kupers_SWP_map_mid_dry_season_drought.txt	Kupers_SWP_map_mid_dry_season_drought.txt	figshare	doi:10.6084/m9.figshare.c.4372898	https://doi.org/10.6084/m9.figshare.c.4372898
Basal area	Random Forest modelling and mapping	Basal area contribution to Kupers_SWP_map_mid_dry_season_drought.txt	Kupers_SWP_map_mid_dry_season_drought.txt	figshare	doi:10.6084/m9.figshare.c.4372898	https://doi.org/10.6084/m9.figshare.c.4372898
Depth	Random Forest modelling and mapping	Depth contribution to Kupers_SWP_map_mid_dry_season_drought.txt	Kupers_SWP_map_mid_dry_season_drought.txt	figshare	doi:10.6084/m9.figshare.c.4372898	https://doi.org/10.6084/m9.figshare.c.4372898
Time	Random Forest modelling and mapping	Time contribution to Kupers_SWP_map_mid_dry_season_drought.txt	Kupers_SWP_map_mid_dry_season_drought.txt	figshare	doi:10.6084/m9.figshare.c.4372898	https://doi.org/10.6084/m9.figshare.c.4372898
Soil water potential	Random Forest modelling and mapping	Soil water potential contribution to Kupers_SWP_map_mid_dry_season_drought.txt	Kupers_SWP_map_mid_dry_season_drought.txt	figshare	doi:10.6084/m9.figshare.c.4372898	https://doi.org/10.6084/m9.figshare.c.4372898
Monitored soil water content	Random Forest modelling and mapping	Monitored soil water content contribution to Kupers_SWP_map_mid_dry_season_drought.txt	Kupers_SWP_map_mid_dry_season_drought.txt	figshare	doi:10.6084/m9.figshare.c.4372898	https://doi.org/10.6084/m9.figshare.c.4372898
Elevation	Random Forest modelling and mapping	Elevation contribution to Kupers_SWP_map_mid_dry_season_drought.pdf	Kupers_SWP_map_mid_dry_season_drought.pdf	figshare	doi:10.6084/m9.figshare.c.4372898	https://doi.org/10.6084/m9.figshare.c.4372898
Slope	Random Forest modelling and mapping	Slope contribution to Kupers_SWP_map_mid_dry_season_drought.pdf	Kupers_SWP_map_mid_dry_season_drought.pdf	figshare	doi:10.6084/m9.figshare.c.4372898	https://doi.org/10.6084/m9.figshare.c.4372898
Soil type	Random Forest modelling and mapping	Soil type contribution to Kupers_SWP_map_mid_dry_season_drought.pdf	Kupers_SWP_map_mid_dry_season_drought.pdf	figshare	doi:10.6084/m9.figshare.c.4372898	https://doi.org/10.6084/m9.figshare.c.4372898
Habitats	Random Forest modelling and mapping	Habitats contribution to Kupers_SWP_map_mid_dry_season_drought.pdf	Kupers_SWP_map_mid_dry_season_drought.pdf	figshare	doi:10.6084/m9.figshare.c.4372898	https://doi.org/10.6084/m9.figshare.c.4372898
Basal area	Random Forest modelling and mapping	Basal area contribution to Kupers_SWP_map_mid_dry_season_drought.pdf	Kupers_SWP_map_mid_dry_season_drought.pdf	figshare	doi:10.6084/m9.figshare.c.4372898	https://doi.org/10.6084/m9.figshare.c.4372898
Depth	Random Forest modelling and mapping	Depth contribution to Kupers_SWP_map_mid_dry_season_drought.pdf	Kupers_SWP_map_mid_dry_season_drought.pdf	figshare	doi:10.6084/m9.figshare.c.4372898	https://doi.org/10.6084/m9.figshare.c.4372898
Time	Random Forest modelling and mapping	Time contribution to Kupers_SWP_map_mid_dry_season_drought.pdf	Kupers_SWP_map_mid_dry_season_drought.pdf	figshare	doi:10.6084/m9.figshare.c.4372898	https://doi.org/10.6084/m9.figshare.c.4372898
Soil water potential	Random Forest modelling and mapping	Soil water potential contribution to Kupers_SWP_map_mid_dry_season_drought.pdf	Kupers_SWP_map_mid_dry_season_drought.pdf	figshare	doi:10.6084/m9.figshare.c.4372898	https://doi.org/10.6084/m9.figshare.c.4372898
Monitored soil water content	Random Forest modelling and mapping	Monitored soil water content contribution to Kupers_SWP_map_mid_dry_season_drought.pdf	Kupers_SWP_map_mid_dry_season_drought.pdf	figshare	doi:10.6084/m9.figshare.c.4372898	https://doi.org/10.6084/m9.figshare.c.4372898
Elevation	Random Forest modelling and mapping	Elevation contribution to Kupers_SWP_map_mid_dry_season_drought.tif	Kupers_SWP_map_mid_dry_season_drought.tif	figshare	doi:10.6084/m9.figshare.c.4372898	https://doi.org/10.6084/m9.figshare.c.4372898
Slope	Random Forest modelling and mapping	Slope contribution to Kupers_SWP_map_mid_dry_season_drought.tif	Kupers_SWP_map_mid_dry_season_drought.tif	figshare	doi:10.6084/m9.figshare.c.4372898	https://doi.org/10.6084/m9.figshare.c.4372898
Soil type	Random Forest modelling and mapping	Soil type contribution to Kupers_SWP_map_mid_dry_season_drought.tif	Kupers_SWP_map_mid_dry_season_drought.tif	figshare	doi:10.6084/m9.figshare.c.4372898	https://doi.org/10.6084/m9.figshare.c.4372898
Habitats	Random Forest modelling and mapping	Habitats contribution to Kupers_SWP_map_mid_dry_season_drought.tif	Kupers_SWP_map_mid_dry_season_drought.tif	figshare	doi:10.6084/m9.figshare.c.4372898	https://doi.org/10.6084/m9.figshare.c.4372898
Basal area	Random Forest modelling and mapping	Basal area contribution to Kupers_SWP_map_mid_dry_season_drought.tif	Kupers_SWP_map_mid_dry_season_drought.tif	figshare	doi:10.6084/m9.figshare.c.4372898	https://doi.org/10.6084/m9.figshare.c.4372898
Depth	Random Forest modelling and mapping	Depth contribution to Kupers_SWP_map_mid_dry_season_drought.tif	Kupers_SWP_map_mid_dry_season_drought.tif	figshare	doi:10.6084/m9.figshare.c.4372898	https://doi.org/10.6084/m9.figshare.c.4372898
Time	Random Forest modelling and mapping	Time contribution to Kupers_SWP_map_mid_dry_season_drought.tif	Kupers_SWP_map_mid_dry_season_drought.tif	figshare	doi:10.6084/m9.figshare.c.4372898	https://doi.org/10.6084/m9.figshare.c.4372898
Soil water potential	Random Forest modelling and mapping	Soil water potential contribution to Kupers_SWP_map_mid_dry_season_drought.tif	Kupers_SWP_map_mid_dry_season_drought.tif	figshare	doi:10.6084/m9.figshare.c.4372898	https://doi.org/10.6084/m9.figshare.c.4372898
Monitored soil water content	Random Forest modelling and mapping	Monitored soil water content contribution to Kupers_SWP_map_mid_dry_season_drought.tif	Kupers_SWP_map_mid_dry_season_drought.tif	figshare	doi:10.6084/m9.figshare.c.4372898	https://doi.org/10.6084/m9.figshare.c.4372898
