# Supplementary material for: Dry season soil water potential maps of a 50 hectare tropical forest plot on Barro Colorado Island, Panama
Source: Sci Data. 2019 May 17;6:63. doi: 10.1038/s41597-019-0072-z (PMC6525163; doi:10.1038/s41597-019-0072-z)
Supplement: Supplementary file 1 — Download metadata file [file 41597_2019_72_MOESM1_ESM.zip › s_Kupers053A_study.txt]

Source Name	Comment[source URL]	Characteristics[geographical location]	Term Source REF	Term Accession Number	Characteristics[environment type]	Term Source REF	Term Accession Number	Characteristics[latitude]	Unit	Term Source REF	Term Accession Number	Characteristics[Westernmost longitude]	Unit	Term Source REF	Term Accession Number	Protocol REF	Sample Name	Factor Value[season]
Topography in the 50-ha plot on Barro Colorado Island BCI Panama Provided in the forestgeo/bciex package in R	https://rdrr.io/github/forestgeo/bciex/	Barro Colorado Island	GAZ	GAZ:00007406	primary forest	ENVO	ENVO:01000768	9.15	degree	UO	UO:0000185	-79.85	degree	UO	UO:0000185	Predictors	Elevation	regular;drought
Topography in the 50-ha plot on Barro Colorado Island BCI Panama Provided in the forestgeo/bciex package in R	https://rdrr.io/github/forestgeo/bciex/	Barro Colorado Island	GAZ	GAZ:00007406	primary forest	ENVO	ENVO:01000768	9.15	degree	UO	UO:0000185	-79.85	degree	UO	UO:0000185	Predictors	Slope	regular;drought
Soil type in the 50-ha plot on Barro Colorado Island BCI Panama. Digitized with SAGA GIS from Baillie et al. 2007	https://biogeodb.stri.si.edu/bioinformatics/bci_soil_map/	Barro Colorado Island	GAZ	GAZ:00007406	primary forest	ENVO	ENVO:01000768	9.15	degree	UO	UO:0000185	-79.85	degree	UO	UO:0000185	Predictors	Soil type	regular;drought
Habitats as defined by Harms et al. 2001. Provided in the forestgeo/bciex package in R	https://doi.org/10.1111/j.1365-2745.2001.00615.x	Barro Colorado Island	GAZ	GAZ:00007406	primary forest	ENVO	ENVO:01000768	9.15	degree	UO	UO:0000185	-79.85	degree	UO	UO:0000185	Predictors	Habitats	regular;drought
Basal area of all trees greater than or equal to 1 cm dbh in the 2015 census in the 50-ha plot on Barro Colorado Island BCI Panama	http://ctfs.si.edu/webatlas/datasets/bci/	Barro Colorado Island	GAZ	GAZ:00007406	primary forest	ENVO	ENVO:01000768	9.15	degree	UO	UO:0000185	-79.85	degree	UO	UO:0000185	Predictors	Basal area	regular;drought
Soil water potential samples collected in the 2015 and 2016 dry season in the 50-ha plot on Barro Colorado Island BCI, Panama	https://figshare.com/s/9c9451dd9598e8d9500e	Barro Colorado Island	GAZ	GAZ:00007406	primary forest	ENVO	ENVO:01000768	9.15	degree	UO	UO:0000185	-79.85	degree	UO	UO:0000185	Predictors	Depth	regular;drought
Soil water potential samples collected in the 2015 and 2016 dry season in the 50-ha plot on Barro Colorado Island BCI, Panama	https://figshare.com/s/9c9451dd9598e8d9500e	Barro Colorado Island	GAZ	GAZ:00007406	primary forest	ENVO	ENVO:01000768	9.15	degree	UO	UO:0000185	-79.85	degree	UO	UO:0000185	Predictors	Time	regular;drought
Soil water potential samples collected in the 2015 and 2016 dry season in the 50-ha plot on Barro Colorado Island BCI, Panama	https://figshare.com/s/9c9451dd9598e8d9500e	Barro Colorado Island	GAZ	GAZ:00007406	primary forest	ENVO	ENVO:01000768	9.15	degree	UO	UO:0000185	-79.85	degree	UO	UO:0000185	Soil moisture sampling	Soil water potential	regular;drought
Monitored soil water content in the Lutz Catchment on Barro Colorado Island BCI, Panama	http://biogeodb.stri.si.edu/physical_monitoring/research/barrocolorado	Barro Colorado Island	GAZ	GAZ:00007406	primary forest	ENVO	ENVO:01000768	9.15	degree	UO	UO:0000185	-79.85	degree	UO	UO:0000185	Predictors	Monitored soil water content	regular;drought
