# Supplementary material for: Dry season soil water potential maps of a 50 hectare tropical forest plot on Barro Colorado Island, Panama
Source: Sci Data. 2019 May 17;6:63. doi: 10.1038/s41597-019-0072-z (PMC6525163; doi:10.1038/s41597-019-0072-z)
Supplement: Supplementary file 1 — Download metadata file [file 41597_2019_72_MOESM1_ESM.zip › i_Investigation.txt]

# Investigation File generated for Scientific Data with Investigation File Authoring Tool version 0.1.0 on 29/04/2019 - This metadata file is CC0
ONTOLOGY SOURCE REFERENCE
Term Source Name	GAZ	UO	ERO	ENVO	NCIT	EFO
Term Source File	http://data.bioontology.org/ontologies/GAZ	http://data.bioontology.org/ontologies/UO	http://data.bioontology.org/ontologies/ERO	http://data.bioontology.org/ontologies/ENVO	http://data.bioontology.org/ontologies/NCIT	http://data.bioontology.org/ontologies/EFO
Term Source Version	$Revision: 1.512 $	unknown	2013-08-02		17.06d	2.106
Term Source Description	Gazetteer	Units of Measurement Ontology	Eagle-I Research Resource Ontology	Environment Ontology	National Cancer Institute Thesaurus	Experimental Factor Ontology
INVESTIGATION
Investigation Identifier
Investigation Title
Investigation Description
Investigation Submission Date
Investigation Public Release Date
INVESTIGATION PUBLICATIONS
Investigation PubMed ID
Investigation Publication DOI
Investigation Publication Author List
Investigation Publication Title
Investigation Publication Status
Investigation Publication Status Term Accession Number
Investigation Publication Status Term Source REF
INVESTIGATION CONTACTS
Investigation Person Last Name
Investigation Person Mid Initials
Investigation Person First Name
Investigation Person Address
Investigation Person Phone
Investigation Person Fax
Investigation Person Email
Investigation Person Affiliation
Investigation Person Roles
Investigation Person Roles Term Accession Number
Investigation Person Roles Term Source REF
STUDY
Study Identifier	10.1038/s41597-019-0072-z
Study Title	Dry season soil water potential maps of a 50 hectare tropical forest plot on Barro Colorado Island, Panama
Study Submission Date	21/01/2019
Study Public Release Date	17/05/2019
Study Description	https://www.nature.com/articles/s41597-019-0072-z
Study File Name	s_Kupers053A_study.txt
Comment[Subject Keywords]	""
Comment[Manuscript Licence]	CC BY-4.0
Comment[Experimental Metadata Licence]	CC0
Comment[Supplementary Information File Name]
Comment[Supplementary Information File Type]
Comment[Supplementary Information File URL]
Comment[Data Repository]	figshare
Comment[Data Record Accession]	doi:10.6084/m9.figshare.c.4372898
Comment[Data Record URI]	https://doi.org/10.6084/m9.figshare.c.4372898
STUDY DESIGN DESCRIPTORS
Study Design Type	modeling and simulation objective	data collection and processing objective
Study Design Type Term Accession Number	ERO:0100102	ERO:0100087
Study Design Type Term Source REF	ERO	ERO
STUDY PUBLICATIONS
Study PubMed ID
Study Publication DOI
Study Publication Author List
Study Publication Title
Study Publication Status
Study Publication Status Term Accession Number
Study Publication Status Term Source REF
STUDY FACTORS
Study Factor Name	season
Study Factor Type	season
Study Factor Type Term Accession Number	ENVO:03000096
Study Factor Type Term Source REF	ENVO
STUDY ASSAYS
Study Assay Measurement Type	wetness of soil
Study Assay Measurement Type Term Accession Number	ENVO:09200013
Study Assay Measurement Type Term Source REF	ENVO
Study Assay Technology Type	computational modeling technique
Study Assay Technology Type Term Accession Number	ERO:0001251
Study Assay Technology Type Term Source REF	ERO
Study Assay Technology Platform	""
Study Assay File Name	a_Kupers053A_assay.txt
STUDY PROTOCOLS
Study Protocol Name	Predictors	Soil moisture sampling	Random Forest modelling and mapping
Study Protocol Type	Predictor	sample collection protocol	computational modeling technique
Study Protocol Type Term Accession Number	NCIT:C75944	http://www.ebi.ac.uk/efo/EFO_0005518	ERO:0001251
Study Protocol Type Term Source REF	NCIT	EFO	ERO
Study Protocol Description			
Study Protocol URI	""	""	""
Study Protocol Version			
Study Protocol Parameters Name	""	""	""
Study Protocol Parameters Name Term Accession Number	""	""	""
Study Protocol Parameters Name Term Source REF	""	""	""
Study Protocol Components Name	""	""	""
Study Protocol Components Type	""	""	""
Study Protocol Components Type Term Accession Number	""	""	""
Study Protocol Components Type Term Source REF	""	""	""
STUDY CONTACTS
Study Person Last Name	Kupers	Wirth	Engelbrecht	Rüger
Study Person First Name	Stefan J.	Christian	Bettina M. J.	Nadja
Study Person Mid Initials
Study Person Email	stefankupers@gmail.com	""	""	""
Study Person Phone
Study Person Fax
Study Person Address
Study Person Affiliation	German Centre for Integrative Biodiversity Research (iDiv) Halle-Jena-Leipzig, Deutscher Platz 5e, 04103, Leipzig, Germany	German Centre for Integrative Biodiversity Research (iDiv) Halle-Jena-Leipzig, Deutscher Platz 5e, 04103, Leipzig, Germany	Department of Plant Ecology, Bayreuth Center of Ecology and Environmental Research (BayCEER), University of Bayreuth, Universitätsstrasse 31, 95447, Bayreuth, Germany	German Centre for Integrative Biodiversity Research (iDiv) Halle-Jena-Leipzig, Deutscher Platz 5e, 04103, Leipzig, Germany
Study Person Roles
Study Person Roles Term Accession Number
Study Person Roles Term Source REF
Comment[Study Person ORCID]	0000-0001-8094-1895	""	""	""
Comment[Funder]
Comment[FundRef ID]
Comment[Funder Term Source REF]
Comment[Grant Identifier]
